# Supplementary material for: Combined transcriptome, metabolome, and miRNA analysis reveals the genetic regulatory network of sweet corn pericarp thickness
Source: Front Plant Sci. 2025 Dec 12;16:1698281. doi: 10.3389/fpls.2025.1698281 (PMC12741122; doi:10.3389/fpls.2025.1698281)
Supplement: Supplementary file 5 [file Table1.xlsx]

## Sheet: Sheet1
Table S1 Summary of mRNA sequencing datasets
Sample-ID	Total Reads	Mapped Reads	Uniq Mapped	Multiple Map Reads	GC content	Q30%
M03-DAP-19d 1	52218286	42,859,184 (82.08 %)	41,733,187 (79.92 %)	1,125,997 (2.16 %)	0.5357	0.9311
M03-DAP-19d 2	47828436	39,093,539 (81.74 %)	38,035,217 (79.52 %)	1,058,322 (2.21 %)	0.5593	0.9402
M03-DAP-19d 3	49153314	40,879,018 (83.17 %)	39,834,781 (81.04 %)	1,044,237 (2.12 %)	0.5521	0.9424
M08-DAP-19d 1	51359308	43,013,638 (83.75 %)	41,784,599 (81.36 %)	1,229,039 (2.39 %)	0.5543	0.9369
M08-DAP-19d 2	51528224	43,117,022 (83.68 %)	41,851,468 (81.22 %)	1,265,554 (2.46 %)	0.5429	0.9372
M08-DAP-19d 3	54932698	46,023,497 (83.78 %)	44,697,108 (81.37 %)	1,326,389 (2.41 %)	0.5515	0.9355
