# Supplementary material for: Combined transcriptome, metabolome, and miRNA analysis reveals the genetic regulatory network of sweet corn pericarp thickness
Source: Front Plant Sci. 2025 Dec 12;16:1698281. doi: 10.3389/fpls.2025.1698281 (PMC12741122; doi:10.3389/fpls.2025.1698281)
Supplement: Supplementary file 6 [file Table2.xlsx]

## Sheet: Sheet1
Table S2 The expression levels of genes previously identified as QTLs for pericarp thickness
Gene ID	M03-1	M03-2	M03-3	M08-1	M08-2	M08-3	FDR	log2FC	regulated
Zm00001d001964	20.4735	7.261	11.3184	14.6862	6.4283	4.0185	0.496441	-0.606106	normal
Zm00001d002283	6.99902	6.93209	6.90823	18.0653	19.6844	26.462	1.554e-12	1.73549	up
Zm00001d026480	0.558782	0	0.194121	2.79237	5.20208	3.6185	8.856e-10	3.96928	up
Zm00001d026477	97.0546	94.3357	88.9722	22.655	21.3047	16.7502	8.576e-25	-2.14488	down
Zm00001d026478	3.54908	2.3021	2.6485	1.871	1.961	2.576	0.482833	0.465745	normal
