# Supplementary material for: Combined transcriptome, metabolome, and miRNA analysis reveals the genetic regulatory network of sweet corn pericarp thickness
Source: Front Plant Sci. 2025 Dec 12;16:1698281. doi: 10.3389/fpls.2025.1698281 (PMC12741122; doi:10.3389/fpls.2025.1698281)
Supplement: Supplementary file 7 [file Table3.xlsx]

## Sheet: Sheet1
Table S3 Summary of miRNA sequencing datasets
Sample-ID	Total	rRNA	snoRNA	tRNA	Repetitive Reads	Unannotated Reads	Mapped Reads
M03-DAP-19d 1	14750191	4080622	33520	337702	558944	9739383	6,221,622 (51.96%)
M03-DAP-19d 2	11047422	2710063	21474	215237	430668	7669973	4,411,496 (53.38%)
M03-DAP-19d 3	13326680	3304824	24538	328688	546654	9121976	4,593,414 (52.05%)
M08-DAP-19d 1	11024406	2063822	7173	146012	542619	8264780	5,086,239 (52.22%)
M08-DAP-19d 2	11429594	1884643	10009	161133	549160	8824649	3,967,942 (51.73%)
M08-DAP-19d 3	11632418	2398657	11392	181413	562379	8478577	4,803,447 (52.66%)
