# Supplementary material for: Combined transcriptome, metabolome, and miRNA analysis reveals the genetic regulatory network of sweet corn pericarp thickness
Source: Front Plant Sci. 2025 Dec 12;16:1698281. doi: 10.3389/fpls.2025.1698281 (PMC12741122; doi:10.3389/fpls.2025.1698281)
Supplement: Supplementary file 8 [file Table4.xlsx]

## Sheet: Sheet1
Table S4 Known miRNA and novel miRNA sequence information identified in two samples
MiRNA name	Sequence	MiRNA name	Sequence
>zma-miR1432-3p	GGGTGTCATCTCGCCTGAAGCA	>zma-miR395o-5p	GTTCTCTTCAAGCACTTCACGA
>zma-miR1432-5p	CTCAGGAGAGATGACACCGAC	>zma-miR396a-5p	TTCCACAGCTTTCTTGAACTG
>zma-miR156a-3p	GCTCACTTCTCTCTCTGTCAGT	>zma-miR396b-3p	GTTCAATAAAGCTGTGGGAAA
>zma-miR156b-3p	GCTCACCCTCTATCTGTCAGT	>zma-miR396d	TTCCACAGGCTTTCTTGAACTG
>zma-miR156e-3p	GCTCACTGCTCTCTCTGTCATC	>zma-miR396f-3p	GGTCAAGAAAGCTGTGGGAAG
>zma-miR156e-5p	TGACAGAAGAGAGTGAGCAC	>zma-miR396f-5p	TTCCACAGCTTTCTTGAACTT
>zma-miR156f-3p	GCTCACTTCTCTTTCTGTCAGC	>zma-miR396g-3p	GTTCAAGAAAGCTGTGGAAGA
>zma-miR156h-3p	GCTCACTGCTCTTTCTGTCATC	>zma-miR396g-5p	TCCCACAGCTTTATTGAACTG
>zma-miR156i-3p	GCTCACTGCTCTATCTGTCATC	>zma-miR397b-3p	CCAGCGCTGCACTCAATTACG
>zma-miR156j-3p	TGCTCTCTGCTCTCACTGTCATC	>zma-miR397b-5p	TCATTGAGCGCAGCGTTGATG
>zma-miR156j-5p	TGACAGAAGAGAGAGAGCACA	>zma-miR398a-5p	GGGGCGAACTGAGAACACATG
>zma-miR156k-3p	GCTCGCTTCTCTTTCTGTCAGC	>zma-miR398b-3p	TGTGTTCTCAGGTCGCCCCCG
>zma-miR156k-5p	TGACAGAAGAGAGCGAGCAC	>zma-miR398b-5p	GGGGCGGACTGGGAACACATG
>zma-miR156l-3p	GCTCACTGCTCTATCTGTCACC	>zma-miR399c-3p	TGCCAAAGGAGAATTGCCCTG
>zma-miR159a-5p	GAGCTCCTATCATTCCAATGA	>zma-miR399c-5p	GGGTACGTCTCCTTTGGCACA
>zma-miR159c-5p	GAGCTCCCTTCGATCCAATCC	>zma-miR399d-3p	TGCCAAAGGAGAGCTGCCCTG
>zma-miR159d-3p	CTTGGATTGAAGGGAGCTCCT	>zma-miR399e-5p	GGGCTTCTCTTTCTTGGCAGG
>zma-miR159e-3p	ATTGGTTTGAAGGGAGCTCCA	>zma-miR399f-3p	TGCCAAAGGAAATTTGCCCCG
>zma-miR159f-5p	GAGCTCCTCTCATTCCAATGA	>zma-miR399f-5p	GGGCAACTTCTCCTTTGGCAGA
>zma-miR159g-3p	TTTGGAGTGAAGGGAGTTCTG	>zma-miR399g-5p	GGGCAACCCCCCGTTGGCAGG
>zma-miR159i-3p	TTTGGAGTGAAGGGAGCTCTG	>zma-miR399i-3p	TGCCAAAGGAGAGTTGCCCTG
>zma-miR159k-3p	TTTGGATTGAAGGGAGCTCTG	>zma-miR399j-5p	AGGCAGCTCTCCTCTGGCAGG
>zma-miR160a-3p	GCGTGCAAGGGGCCAAGCATG	>zma-miR408b-3p	CTGCACTGCCTCTTCCCTGGC
>zma-miR160b-3p	GCGTGCAAGGAGCCAAGCATG	>zma-miR408b-5p	CAGGGACGAGGCAGAGCATGG
>zma-miR160c-5p	TGCCTGGCTCCCTGTATGCCA	>zma-miR444a	TGCAGTTGTTGTCTCAAGCTT
>zma-miR160f-5p	TGCCTGGCTCCCTGTATGCCG	>zma-miR528a-3p	CCTGTGCCTGCCTCTTCCATT
>zma-miR162-3p	TCGATAAACCTCTGCATCCA	>zma-miR528b-5p	TGGAAGGGGCATGCAGAGGAG
>zma-miR162-5p	GGGCGCAGTGGTTTATCGATC	>zma-miR529-3p	GCTGTACCCTCTCTCTTCTTC
>zma-miR164a-3p	CACGTGTTCTCCTTCTCCATC	>zma-miR529-5p	AGAAGAGAGAGAGTACAGCCT
>zma-miR164b-3p	ATGTGCCCATCTTCTCCACC	>zma-miR827-3p	TTAGATGACCATCAGCAAACA
>zma-miR164c-3p	CATGTGCCCTTCTTCTCCATC	>zma-miR827-5p	TTTGTTGGTGGTCATTTAACC
>zma-miR164c-5p	TGGAGAAGCAGGGCACGTGCA	>novel_miR_1	ugggacuccaaacaaugugcu
>zma-miR164d-3p	CACGTGGTCTCCTTCTCCAT	>novel_miR_10	aauuccggaacaaacgaacacacc
>zma-miR164e-5p	TGGAGAAGCAGGACACGTGAG	>novel_miR_100	auaacuuugaauaucucccuua
>zma-miR164f-3p	CACGTGCGCTCCTTCTCCAAC	>novel_miR_101	ggcggauguagccaagugga
>zma-miR164f-5p	TGGAGAAGCAGGGCACGTGCT	>novel_miR_102	gguaguucgaccguggauu
>zma-miR164g-3p	CACGTGCTCCCCTTCTCCACC	>novel_miR_104	auuuucggcggcugugucaguagc
>zma-miR164h-5p	TGGAGAAGCAGGGCACGTGTG	>novel_miR_105	ugagagcccgagccugagcgcc
>zma-miR166a-3p	TCGGACCAGGCTTCATTCCCC	>novel_miR_106	augaaugacucugcgauacggu
>zma-miR166a-5p	GGAATGTTGTCTGGCTCGGGG	>novel_miR_107	cucugucaggguccggacuguc
>zma-miR166b-3p	TCGGACCAGGCTTCATTCCC	>novel_miR_108	augaggaugauggacgug
>zma-miR166c-5p	GGAATGTTGTCTGGCTCGAGG	>novel_miR_109	aguuaggcagugaaccaaacaggc
>zma-miR166d-5p	GGAATGTTGTCTGGTTCAAGG	>novel_miR_11	uugggagccacaaaacugaag
>zma-miR166g-5p	GGAATGTTGTCTGGTTGGAGA	>novel_miR_110	auuaccgagagcaggacuuugccg
>zma-miR166h-5p	GGAATGACGTCCGGTCCGAAC	>novel_miR_111	ugucacuugguuccugaacuc
>zma-miR166i-5p	GGAATGTCGTCTGGCGCGAGA	>novel_miR_112	agggcuaguuuggaaacucaaauu
>zma-miR166j-5p	GGTTTGTTTGTCTGGTTCAAGG	>novel_miR_113	aguagagcugcucugagguggagc
>zma-miR166k-5p	GGATTGTTGTCTGGCTCGGGG	>novel_miR_114	gcucugguaccauguagaagugag
>zma-miR166m-3p	TCGGACCAGGCTTCATTCCTC	>novel_miR_115	acgggacaacuagaauagagacgu
>zma-miR166m-5p	GGAATGTTGGCTGGCTCGAGG	>novel_miR_116	auugcugacuguguguguugcag
>zma-miR166n-3p	TCGGACCAGGCTTCAATCCCT	>novel_miR_118	aaauuuugaucugucuuugugggc
>zma-miR166n-5p	GGATTGTTGTCTGGCTCGGTG	>novel_miR_12	cugaugccgucgcugagagccc
>zma-miR167a-3p	GATCATGCATGACAGCCTCATT	>novel_miR_120	uuuguuaauguuuggaguagc
>zma-miR167b-3p	GATCATGCTGTGACAGTTTCACT	>novel_miR_121	aucuccgacggcucuguacgaggc
>zma-miR167b-5p	TGAAGCTGCCAGCATGATCTA	>novel_miR_123	auccugccgaccacgccc
>zma-miR167c-3p	GATCATGCTGTGGCAGCCTCACT	>novel_miR_124	agcagucgaguuggcuguagacgg
>zma-miR167d-3p	GGTCATGCTGCTGCAGCCTCACT	>novel_miR_13	agagacguuagauuuaaaaugagu
>zma-miR167e-3p	GATCATGCTGTGCAGTTTCATC	>novel_miR_15	ucaaaaaccgaaguagaagagc
>zma-miR167f-3p	GATCGTGCTGCGCAGTTTCACC	>novel_miR_16	uugagccgcgucaauaucucc
>zma-miR167g-3p	GGTCATGCTGTAGTTTCATC	>novel_miR_17	cacgcguagagucuagcacccagu
>zma-miR167g-5p	TGAAGCTGCCAGCATGATCTG	>novel_miR_18	uucagucaguagagucagagcu
>zma-miR167i-3p	GATCATGTTGCAGCTTCAC	>novel_miR_19	ccagacagugcaauccggucgagc
>zma-miR167j-3p	GATCATGTGGCAGTTTCATT	>novel_miR_2	cugcaucugagcugagaaccaggc
>zma-miR168a-3p	CCCGCCTTGCACCAAGTGAA	>novel_miR_20	gugcucuggggcgguuacugaacc
>zma-miR168a-5p	TCGCTTGGTGCAGATCGGGAC	>novel_miR_21	uaggauggucuugaguucuggu
>zma-miR168b-3p	CCCGCCTTGCATCAAGTGAA	>novel_miR_22	cggggauccugguguacaugg
>zma-miR169a-3p	GGCAAGTTGTTCTTGGCTACA	>novel_miR_23	auuuucgacggcugugucaguggc
>zma-miR169a-5p	CAGCCAAGGATGACTTGCCGA	>novel_miR_24	aaagacguuagaucuaaaaugagc
>zma-miR169c-3p	GGCAAGTCTGTCCTTGGCTACA	>novel_miR_25	gguucuuggaguagauaaggau
>zma-miR169d	TAGCCAAGGAGACTGCCTATG	>novel_miR_26	gacguuagaucuaagauggauagu
>zma-miR169e	TAGCCAAGGAGACTGCCTACG	>novel_miR_27	guagcuguucuucggcugagacgu
>zma-miR169f-5p	TAGCCAAGGATGACTTGCCTA	>novel_miR_28	ucuuggaguagauaaggauguc
>zma-miR169o-3p	GGCAGGTCTTCTTGGCTAGC	>novel_miR_29	gaccuguuuggauaggcgacugug
>zma-miR169o-5p	TAGCCAAGAATGACTTGCCTA	>novel_miR_3	aauacggagaaugcucauug
>zma-miR169p-3p	GGCAAGTCATCTGGGGCTACG	>novel_miR_30	aggguaugcccuuaagacugugua
>zma-miR169p-5p	TAGCCAAGGATGACTTGCCGG	>novel_miR_31	gucacgguucagucaguagagu
>zma-miR169r-5p	CAGCCAAGGATGACTTGCCGG	>novel_miR_32	acuauuaguuagacuguuuggaug
>zma-miR171a-3p	TGATTGAGCCGCGCCAATAT	>novel_miR_33	ccucuucuggauugguguaaccga
>zma-miR171b-3p	TTGAGCCGTGCCAATATCAC	>novel_miR_34	agccgagcugaccaugaaccgagc
>zma-miR171b-5p	GATATTGGCGCGGTTCAATC	>novel_miR_35	ugccggugaugacagcgua
>zma-miR171c-3p	TGACTGAGCCGTGCCAATATC	>novel_miR_36	auuuguaguguucagauuaaguuu
>zma-miR171c-5p	TATTGGTGCGGTTCAATCAGA	>novel_miR_37	uuaguaguuuuaguucuuugc
>zma-miR171d-5p	TGTTGGCTCGGCTCACTCAGA	>novel_miR_38	uucgaauauucuguguccacu
>zma-miR171f-3p	TTGAGCCGTGCCAATATCACA	>novel_miR_39	uuggauuuugauuggaugcac
>zma-miR171f-5p	CGATGTTGGCATGGCTCAATC	>novel_miR_4	gcuuaaaccggaugucgacguggc
>zma-miR171g-3p	GAGGTGAGCCGAGCCAATATC	>novel_miR_40	uugggaucaguacagagugagaca
>zma-miR171h-3p	GTGAGCCGAACCAATATCACT	>novel_miR_43	auuuucgucggucuggcuaaggcc
>zma-miR171i-5p	TGTTGGCACGGTTCAATCAAA	>novel_miR_46	acaggauauuggguauuucuu
>zma-miR171j-3p	TGATTGAGCCGTGCCAATATC	>novel_miR_49	accaaagacuagaaguagggacgu
>zma-miR171k-5p	TGGTATTGTTTCGGCTCATGT	>novel_miR_5	gaggagucaaguagaacggag
>zma-miR171l-3p	GGATTGAGCCGCGTCAATATC	>novel_miR_50	auguguuugguuucggaacgacgu
>zma-miR171l-5p	TATTGGCGTGCCTCAATCCGA	>novel_miR_51	agagcuaguuuggaaacucaaauu
>zma-miR171m-5p	TATTGGCGCGCCTCAATCCGA	>novel_miR_52	auuauuggucuggcgacagguagc
>zma-miR171n-3p	TGATTGAGCCGCGCCAATATC	>novel_miR_53	auuuucggcggcugggcccuggcc
>zma-miR172b-5p	CAGCACCATCAAGATTCACA	>novel_miR_54	auuugguucuuaauaguuguagag
>zma-miR172c-5p	CAGCACCACCAAGATTCACA	>novel_miR_55	uucuacaggacggcgauuaggc
>zma-miR172e	GGAATCTTGATGATGCTGCAT	>novel_miR_56	auccgacacaaacgaacaaggccu
>zma-miR2118a	TTCCTGATGCCTCTCATTCCTA	>novel_miR_57	guuucuuuuuauuugucgcuggau
>zma-miR2118b	TTCCCGATGCCTCCCATTCCTA	>novel_miR_58	uuuggaacuuugacacuccca
>zma-miR2118c	TTCCTAATGCCTCCCATTCCTA	>novel_miR_60	cgacggcugucacaacuguggc
>zma-miR2118d	TTCCTGATGCCTCCCATGCCTA	>novel_miR_61	ucuuguuagaguaucagugucccu
>zma-miR2118g	TTCCTGATGCCTCCTATTCCTA	>novel_miR_62	aguguuuagggugaugaacaguga
>zma-miR2275a-3p	TTTGTTTTCCTCCAATATCTCA	>novel_miR_63	cggaugggugcugcgcgguggu
>zma-miR2275a-5p	AGAGTTGGAGGAAAGCAAACC	>novel_miR_64	acuuacugacuaugcuucucugcag
>zma-miR2275b-3p	TTCAGTTTCCTCTAATATCTCA	>novel_miR_65	acgaaguaguggcucaguucuaug
>zma-miR2275b-5p	AGGATTAGAGGCAACTGAACC	>novel_miR_66	gaacgagauccucugacgugggg
>zma-miR2275d-5p	AGAGTTGGAGGAAAGAAAACT	>novel_miR_68	ucuauaagacaguaguguagacgu
>zma-miR319a-3p	TTGGACTGAAGGGTGCTCCC	>novel_miR_69	cccgccggcgagcgcuucccg
>zma-miR319a-5p	GAGCTCTCTTCAGTCCACTC	>novel_miR_72	aacggccaagcacgugggcucucc
>zma-miR319b-5p	AGAGCGTCCTTCAGTCCACTC	>novel_miR_73	caugauuuggaauuggcagcu
>zma-miR390a-5p	AAGCTCAGGAGGGATAGCGCC	>novel_miR_76	uuauucaucaucuaggcugauccu
>zma-miR390b-3p	CGCTATCTATCCTGAGCTCCA	>novel_miR_8	uuggugaccagggaaauggag
>zma-miR393a-3p	ATCAGTGCAATCCCTTTGGAAT	>novel_miR_81	uggcuaagaucaaguguagua
>zma-miR393b-3p	ATCAATGCGATCCTTTTGGAGG	>novel_miR_82	aauugauggaauuaacuuaugaug
>zma-miR393b-5p	TCCAAAGGGATCGCATTGATCC	>novel_miR_83	ugaacacacugauuuucugggc
>zma-miR393c-3p	GTCAGTGCAATCCCTTTGGAAT	>novel_miR_85	uugcacauauagaacaauagacgg
>zma-miR393c-5p	TCCAAAGGGATCGCATTGATCT	>novel_miR_88	uuguucgguuauuugugaucca
>zma-miR394b-5p	TTGGCATTCTGTCCACCTCC	>novel_miR_89	aacuuccuacggucggcucuagga
>zma-miR395a-5p	GTTCTCCTCAAACCACTTCAGTT	>novel_miR_9	uucccaaugacucccauuccug
>zma-miR395b-5p	GTTCCCTACAAGCACTTCACAA	>novel_miR_91	acggagugguaguggagggua
>zma-miR395e-5p	GTTCCCTTCAAGCACTTCACAT	>novel_miR_92	aaacuuugauuagguggaacgauu
>zma-miR395i-5p	GTTCCCTACAAGCACTTCACGA	>novel_miR_95	gccuuagaugguggaucugau
>zma-miR395j-3p	GTGAAGTGTTTGGGGGAACTC	>novel_miR_96	uugcgaucgugagugaguggcg
>zma-miR395k-5p	GTTTCCTTCAAGCACTTCACAT	>novel_miR_97	cgugaucucuguccaccaaaucag
