# Supplementary material for: Combined transcriptome, metabolome, and miRNA analysis reveals the genetic regulatory network of sweet corn pericarp thickness
Source: Front Plant Sci. 2025 Dec 12;16:1698281. doi: 10.3389/fpls.2025.1698281 (PMC12741122; doi:10.3389/fpls.2025.1698281)
Supplement: Supplementary file 9 [file Table5.xlsx]

## Sheet: Sheet1
Table S5 Gene ontology enrichment analysis of DEGs
GO ID	Gene Ontology	Cluster Frequency	Gene Term	Pvalue	Rich Factor
GO:0046274	BP	10 out of 998 1.002%	lignin catabolic process	7.32352e-05	2.88668
GO:0006355	BP	109 out of 998 10.921%	regulation of transcription, DNA-templated	0.000923461	1.27717
GO:0019288	BP	19 out of 998 1.903%	isopentenyl diphosphate biosynthetic process, methylerythritol 4-phosphate pathway	0.00164294	1.82823
GO:0080060	BP	5 out of 998 0.501%	integument development	0.00307648	3.17535
GO:0015743	BP	5 out of 998 0.501%	malate transport	0.00307648	3.17535
GO:0006184	BP	19 out of 998 1.903%	obsolete GTP catabolic process	0.00409921	1.72376
GO:0009826	BP	10 out of 998 1.002%	unidimensional cell growth	0.00531234	2.1169
GO:0000911	BP	17 out of 998 1.703%	cytokinesis by cell plate formation	0.00570534	1.74132
GO:0009620	BP	8 out of 998 0.801%	response to fungus	0.00591575	2.30935
GO:0016602	CC	6 out of 1021 0.587%	CCAAT-binding factor complex	0.00104057	3.13614
GO:0005634	CC	180 out of 1021 17.629%	nucleus	0.00136975	1.19094
GO:0043234	CC	6 out of 1021 0.587%	protein complex	0.00530116	2.68812
GO:0016818	MF	18 out of 1048 1.717%	hydrolase activity, acting on acid anhydrides, in phosphorus-containing anhydrides	1.3e-08	2.98313
GO:0003677	MF	128 out of 1048 12.213%	DNA binding	5.22e-05	1.32149
GO:0052716	MF	10 out of 1048 0.954%	hydroquinone:oxygen oxidoreductase activity	7.94e-05	2.8626
GO:0009055	MF	54 out of 1048 5.152%	electron carrier activity	0.000287307	1.49156
GO:0003682	MF	29 out of 1048 2.767%	chromatin binding	0.00040758	1.72296
GO:0047911	MF	8 out of 1048 0.763%	galacturan 1,4-alpha-galacturonidase activity	0.00236871	2.51908
GO:0050662	MF	14 out of 1048 1.335%	coenzyme binding	0.00367201	1.91669
