# Supplementary material for: Combined transcriptome, metabolome, and miRNA analysis reveals the genetic regulatory network of sweet corn pericarp thickness
Source: Front Plant Sci. 2025 Dec 12;16:1698281. doi: 10.3389/fpls.2025.1698281 (PMC12741122; doi:10.3389/fpls.2025.1698281)
Supplement: Supplementary file 10 [file Table6.xlsx]

## Sheet: Sheet1
Table S6 68 key miRNA-mRNA pairs are involved in the regulation of the pericarp thickness of sweet corn
MiRNA ID	Regulated	Gene ID	Regulated	Gene annotation
novel_miR_102	down	gene:Zm00001d038806	up	Heat-shock protein 101
novel_miR_102	down	gene:Zm00001d015291	up	Receptor-like protein kinase At3g21340
novel_miR_102	down	gene:Zm00001d036402	up	Putative protein of unknown function (DUF668)
novel_miR_102	down	gene:Zm00001d045042	up	Sucrose synthase 1
novel_miR_11	down	gene:Zm00001d011585	up	Hypothetical protein
novel_miR_20	down	gene:Zm00001d023501	up	DEAD-box ATP-dependent RNA helicase 27
novel_miR_78	down	gene:Zm00001d038806	up	Chaperone protein ClpB1
novel_miR_78	down	gene:Zm00001d015291	up	Receptor-like protein kinase At3g21340
novel_miR_78	down	gene:Zm00001d036402	up	Protein of unknown function
novel_miR_78	down	gene:Zm00001d045042	up	Sucrose synthase 1
novel_miR_8	down	gene:Zm00001d045968	up	Protein SAWADEE HOMEODOMAIN HOMOLOG 2
novel_miR_8	down	gene:Zm00001d022494	up	Zinc finger CCCH domain-containing protein 54
novel_miR_8	down	gene:Zm00001d040222	up	Putative pentatricopeptide repeat-containing protein At2g01510
novel_miR_8	down	gene:Zm00001d033489	up	Function unknown
novel_miR_8	down	gene:Zm00001d032850	up	Probable inorganic phosphate transporter 1-8
novel_miR_8	down	gene:Zm00001d026353	up	Function unknown
novel_miR_9	down	gene:Zm00001d026594	up	Two-component response regulator ARR5
novel_miR_93	down	gene:Zm00001d022494	up	Zinc finger CCCH domain-containing protein 54
novel_miR_93	down	gene:Zm00001d032850	up	Probable inorganic phosphate transporter 1-8
novel_miR_93	down	gene:Zm00001d026353	up	Function unknown
novel_miR_93	down	gene:Zm00001d045968	up	Protein SAWADEE HOMEODOMAIN HOMOLOG 2
novel_miR_93	down	gene:Zm00001d047989	up	Uncharacterized protein At1g01500
novel_miR_93	down	gene:Zm00001d040222	up	Putative pentatricopeptide repeat-containing protein
novel_miR_93	down	gene:Zm00001d033489	up	Protein of unknown function (DUF1637)
zma-miR164c-5p	down	gene:Zm00001d000096	up	Unknown function
zma-miR164c-5p	down	gene:Zm00001d020685	up	Microtubule associated protein
zma-miR164c-5p	down	gene:Zm00001d043047	up	Expansin-A2 (Precursor)
zma-miR164c-5p	down	gene:Zm00001d014405	up	NAC domain-containing protein 21/22
zma-miR164c-5p	down	gene:Zm00001d034270	up	Mitochondrial import inner membrane translocase subunit TIM14-3
zma-miR164c-5p	down	gene:Zm00001d035266	up	NAC domain-containing protein 100
zma-miR164c-5p	down	gene:Zm00001d050893	up	NAC domain-containing protein 100
zma-miR164c-5p	down	gene:Zm00001d008528	up	Myb-like DNA-binding domain
zma-miR164c-5p	down	gene:Zm00001d033490	up	Function unknown
zma-miR164c-5p	down	gene:Zm00001d016950	up	NAC domain-containing protein 100
zma-miR164c-5p	down	gene:Zm00001d020540	up	AP2-like ethylene-responsive transcription factor At1g16060
zma-miR164f-5p	down	gene:Zm00001d020540	up	AP2 domain
zma-miR164h-5p	down	gene:Zm00001d020540	up	AP2 domain
zma-miR166a-3p	down	gene:Zm00001d041489	up	Homeobox-leucine zipper protein HOX33
zma-miR166a-3p	down	gene:Zm00001d028409	up	Chaperonin 60 subunit beta 4
zma-miR166b-3p	down	gene:Zm00001d004559	up	Probable LRR receptor-like serine/threonine-protein kinase At1g06840
zma-miR166b-3p	down	gene:Zm00001d041489	up	Homeobox-leucine zipper protein HOX33
zma-miR166b-3p	down	gene:Zm00001d039065	up	G-box binding protein MFMR
zma-miR166b-3p	down	gene:Zm00001d005666	up	Putative pumilio homolog 8
zma-miR166b-3p	down	gene:Zm00001d028409	up	Chaperonin 60 subunit beta 4
zma-miR167g-3p	down	gene:Zm00001d024464	down	Haloacid dehalogenase-like hydrolase
zma-miR167g-3p	down	gene:Zm00001d009700	down	Late embryogenesis abundant protein Lea14-A
zma-miR167g-3p	down	gene:Zm00001d044261	down	Zinc finger, C2H2 type
zma-miR167g-3p	down	gene:Zm00001d025373	down	Aluminum-activated malate transporter 1
zma-miR171b-3p	down	gene:Zm00001d016807	up	Mitogen-activated protein kinase kinase kinase
zma-miR171b-3p	down	gene:Zm00001d051387	up	Scarecrow-like protein 6
zma-miR171f-3p	down	gene:Zm00001d045589	up	GRAS-transcription factor 32
zma-miR171f-3p	down	gene:Zm00001d013310	up	Deoxyhypusine synthase1
zma-miR171f-3p	down	gene:Zm00001d016807	up	Mitogen-activated protein kinase kinase kinase
zma-miR171f-5p	up	gene:Zm00001d039554	down	Nuclear pore complex protein NUP205
zma-miR393c-5p	down	gene:Zm00001d010803	up	Unknown function
zma-miR408b-5p	up	gene:Zm00001d031800	down	Tuliposide A-converting enzyme b3
zma-miR408b-5p	up	gene:Zm00001d037103	down	Peroxiredoxin6
zma-miR408b-5p	up	gene:Zm00001d029321	down	Probable polyamine transporter At3g13620
zma-miR408b-5p	up	gene:Zm00001d034434	down	Histone acetyltransferase type B catalytic subunit
zma-miR408b-5p	up	gene:Zm00001d025703	down	Multidrug resistance associated protein27
zma-miR827-3p	up	gene:Zm00001d047426	down	Peptidyl-prolyl cis-trans isomerase
zma-miR827-3p	up	gene:Zm00001d043922	down	Auxin response factor 2
zma-miR827-5p	down	gene:Zm00001d047593	down	PIF1-like helicase
zma-miR827-5p	down	gene:Zm00001d017122	down	PIF1-like helicase
zma-miR827-5p	down	gene:Zm00001d047975	down	Helitron helicase-like domain at N-terminus
zma-miR166n-3p	down	gene:Zm00001d041489	up	Homeobox-leucine zipper protein HOX33
novel_miR_44	down	gene:Zm00001d020540	up	AP2 domain
zma-miR396d	up	gene:Zm00001d035053	down	MADS-box transcription factor 26
