# Supplementary material for: Combined transcriptome, metabolome, and miRNA analysis reveals the genetic regulatory network of sweet corn pericarp thickness
Source: Front Plant Sci. 2025 Dec 12;16:1698281. doi: 10.3389/fpls.2025.1698281 (PMC12741122; doi:10.3389/fpls.2025.1698281)
Supplement: Supplementary file 11 [file Table7.xlsx]

## Sheet: Sheet1
Table S7 The expression patterns of DAMs between M03 and M08
Metabolites	M03-1	M03-2	M03-3	M08-1	M08-2	M08-3	VIP	Log2FC	Type
N,N-Dimethylglycine	3047500	2168400	2102000	1242900	1176600	1088700	1.36399	-1.0607	down
γ-Aminobutyric acid	5072700	3763000	3618800	1583100	1379500	1264800	1.40663	-1.55882	down
Cytosine	96187	42745	62472	24747	31280	36074	1.18132	-1.1288	down
Histamine	184590	139840	121980	20365	10850	12328	1.41621	-3.35786	down
Indole	9781	7385.3	15054	29343	24322	25892	1.31071	1.30402	up
5-Aminovaleric acid	13033	7886.6	12571	5584.2	5602.5	2993.8	1.25143	-1.23985	down
Betaine	9	9	9	279920	518690	578400	1.44446	15.6382	up
3-Hydroxy-3-methyl butyric acid	422110	713560	609190	227180	143000	123930	1.35508	-1.82021	down
D(-)-Threose	5083	21043	12427	4120.5	3490.7	3414.2	1.15228	-1.80601	down
5-Methylcytosine	7337.1	5457.5	6130.7	4612.2	9	9	1.05515	-2.03117	down
L-PyroglutamicAcid	96684	77362	53732	29165	30146	40431	1.28259	-1.19136	down
Isoquinoline	161430	177390	154910	106100	71649	56164	1.30304	-1.07775	down
Aminopurine	513270	1057400	1022600	472170	244210	118500	1.16664	-1.63513	down
Nicotinic Acid Methyl Ester(Methyl Nicotinate)	1239200	1436600	1154900	364990	228500	87632	1.32432	-2.49162	down
4-Aminobenzoic acid	13108	15462	24145	44923	43153	31558	1.27554	1.18234	up
L-Tyramine	110710	606850	436430	98640	39474	57033	1.17359	-2.564	down
4-Hydroxybenzoic acid	316070	322220	436250	1827700	953240	934530	1.33695	1.78983	up
Adipic Acid	199410	777600	1149300	2501400	2045500	2399200	1.14573	1.70785	up
p-Coumaryl alcohol	52721	96399	67569	42914	28112	33851	1.23301	-1.04693	down
Xanthine	2351900	1097700	1022500	290000	209990	273680	1.36329	-2.53116	down
Coixol	30903	33644	47277	482920	196050	244610	1.38762	3.04601	up
3-(4-Hydroxyphenyl)propionic acid	43745	108650	76514	26448	31160	18066	1.25892	-1.5969	down
3,4-Dihydroxybenzeneacetic acid	205480	225990	172750	647750	464930	586560	1.41165	1.49174	up
Vanillic acid	31675	74683	85190	260450	128270	104460	1.08018	1.36441	up
N-Acetyl-L-leucine	56351	86095	52408	38714	18635	27263	1.22028	-1.20346	down
L-theanine	172330	123680	175110	56201	38493	23817	1.35678	-1.99107	down
N-Hydroxy tryptamine*	19030	197910	82640	10893	9	9	1.15493	-4.77909	down
Serotonin*	20611	298360	122510	9	9	9	1.42591	-13.9971	down
4-Hydroxy-3-methoxycinnamaldehyde	4815.4	4546.6	6590.1	35702	32071	26260	1.42216	2.55942	up
Inositol*	192610	203530	185240	417910	437820	471650	1.4398	1.19103	up
4-Pyridoxic acid	30601	41881	47792	108580	102490	93185	1.38056	1.33896	up
Scopoletin(7-Hydroxy-5-methoxycoumarin)	27294	40506	33632	114670	64740	99958	1.34361	1.46165	up
Sinapyl alcohol	23081	70337	61031	133290	68938	127340	1.02985	1.09345	up
Eudesmic acid(3,4,5-trimethoxybenzoic acid)	26582	27190	24699	15063	9304.9	6591	1.30229	-1.34181	down
N-α-Acetyl-L-arginine	4625.1	3989.4	5444.7	31211	20352	20629	1.41499	2.36032	up
cis-Zeatin*	195710	208630	205080	68407	22676	21779	1.33756	-2.43288	down
trans-Zeatin*	168600	171330	170250	40021	17730	17026	1.39238	-2.77034	down
N-Acetyl-L-tyrosine	24112	23538	22171	9050.7	8589.1	10475	1.42645	-1.31233	down
Sinapic acid	159890	368500	355160	983250	621960	625860	1.2118	1.33635	up
Deoxycytidine	211870	288370	374170	196440	94191	62711	1.16595	-1.30724	down
p-Coumaroylputrescine	3503300	3167500	3491100	856320	611140	513710	1.42319	-2.35875	down
Methyl sinapate	729100	764290	552770	1905800	1482900	1487500	1.38951	1.25284	up
Cytidine	1004600	890130	961220	556020	397910	332460	1.35541	-1.15064	down
Uridine	843570	1751100	2016500	660230	661410	349170	1.20312	-1.46459	down
γ-Glu-Cys	40677	49339	48926	27486	24536	16051	1.31528	-1.02933	down
Deoxyadenosine	5243100	6788400	7006300	3734700	1938000	1451100	1.26766	-1.41815	down
Palmitoleic Acid	3988.1	4281.2	3358.2	5962.8	6993.5	13739	1.20378	1.19904	up
Choline alfoscerate	766580	224530	599320	103240	260940	185250	1.07476	-1.53341	down
5-Methyluridine	50284	74650	55438	31219	20899	24107	1.34284	-1.24264	down
Adenosine	8116500	16092000	14402000	7966900	4009000	2427000	1.15858	-1.42263	down
9-(β-D-Arabinofuranosyl)hypoxanthine	769380	797600	878330	300630	235530	189680	1.41412	-1.75229	down
N-Paprazine	10802	77536	45829	10234	9	9	1.11579	-3.71005	down
Feruloylhistamine	193310	354840	315990	37876	6589.8	9	1.06376	-4.28021	down
9-HOTrE	11302	17115	14503	38752	28314	31152	1.35965	1.19434	up
Hispidulin*	6253.9	7067.1	5398.9	3603.1	9	9	1.08225	-2.37007	down
Pratensein*	3854.4	7505.7	3344.8	3294.8	9	9	1.05569	-2.15017	down
Isosalicylic acid O-glycoside*	6316600	10201000	11320000	27831000	27643000	28896000	1.37496	1.5997	up
Salicylic acid O-glycoside*	3856700	6754700	6033400	18017000	18521000	18553000	1.39012	1.72675	up
Glucosyloxybenzoic acid	6301000	9279600	11208000	30196000	28146000	26614000	1.38206	1.6651	up
N-Cinnamoyl serotonin	1989.2	45838	17567	9	9	9	1.40083	-11.242	down
N-Feruloylagmatine	10008	24024	22044	9	9	9	1.44244	-11.0202	down
L-Glutamine O-hexside	765420	294490	261250	120830	107670	130820	1.2396	-1.87846	down
Sinapine	11271	10225	6162.8	35660	29256	21026	1.33251	1.63562	up
2-(Dimethylamino)guanosine	1356900	1832800	1515300	459110	284240	174430	1.37117	-2.35797	down
Caftaric acid	291020	462360	535830	239810	185110	170530	1.26814	-1.11444	down
13-HPODE	4690.3	34812	10199	38564	45269	67155	1.10327	1.60308	up
N-Feruloyltyramine	58455	431700	203550	39941	12391	13982	1.22439	-3.38694	down
Protocatechuic acid O-glucoside	8665200	10317000	10133000	31196000	27903000	29163000	1.43611	1.60002	up
3-O-p-Coumaroylshikimic acid	154890	235910	179290	447010	509870	504320	1.39477	1.35789	up
Uridine 5'-monophosphate	469240	329640	338100	966000	1117900	683330	1.32595	1.28324	up
Skimmin	221440	245910	214560	60943	42644	14812	1.32754	-2.52592	down
Cyclic AMP	638910	1119500	1142500	562140	314000	195600	1.20322	-1.43655	down
3,4,5-Trimethoxyphenyl-β-D-Glucopyranoside	1890200	2557000	2355700	6257400	5080100	5840200	1.40942	1.33632	up
Pyridoxine-5'-O-glucoside	14244	23010	22774	71251	69616	58245	1.38708	1.72987	up
Gallic acid 4-O-glucoside	248930	280020	238580	937230	631800	749790	1.41464	1.5951	up
N-Feruloyl tryptamine	2001.7	37642	7794.8	9	9	9	1.40316	-10.7789	down
4-Pyridoxic acid O-hexoside	58882	74602	81610	196450	197550	228090	1.41622	1.53216	up
3'-Aenylic acid	62987	91093	43950	199560	312440	115040	1.20842	1.66284	up
Adenosine 5'-monophosphate	7091200	4975900	4228000	17957000	17517000	14475000	1.38833	1.61602	up
Chlorogenic acid	5274200	3692500	5771700	3269500	2201100	595680	1.05074	-1.2807	down
Neochlorogenic acid(5-O-Caffeoylquinic acid)	510510	835390	716480	1438700	1462600	1317600	1.33539	1.03256	up
Guanosine 5'-monophosphate	113030	99771	91516	221090	287480	199310	1.37919	1.21793	up
3-O-Feruloyl quinic acid	5612800	7552400	8298700	16204000	15261000	13450000	1.35874	1.06529	up
Lignoceric acid	9	7153.6	9	6566.1	13744	16441	1.07427	2.35742	up
Trihydroxycinnamoylquinic acid	1271900	1184100	997860	2693600	2390700	2609100	1.42327	1.15541	up
Riboflavin	183810	265750	293670	129850	73568	74466	1.31057	-1.41933	down
Trans-Zeatin-O-Glucoside	93603	49800	70429	47621	28776	28503	1.18226	-1.02746	down
O-Sinapoyl quinic acid	144760	342680	173680	2826400	2791200	2737300	1.4182	3.65964	up
S-Adenosylmethionine	2428900	1335800	1745600	662520	877780	834600	1.308	-1.21426	down
N-p-Coumaroyl-N'-feruloylputrescine	3174600	3985900	3665200	484390	70492	9	1.00443	-4.28611	down
Rhein-8-O-D-glucopyranoside	17998	56084	70709	680320	655630	717490	1.38055	3.826	up
Hydroxyaloe-emodin-O-glucoside	9	9	9	21227	10093	13167	1.444	10.6862	up
Chrysoeriol-7-O-glucoside	3981.6	18891	15452	9	9	9	1.43319	-10.4711	down
1'-O-β-D-(3,4-Dihydroxyphenethyl)-O-caffeoyl-glucoside	7296.4	13358	8211.9	6304.7	9	9	1.06047	-2.19077	down
Tricin 5-O-Glucoside	311170	351180	377120	852440	746350	823750	1.42724	1.22067	up
Tricin 7-O-Glucoside	36314	31875	25806	13060	3823.7	6149.2	1.29123	-2.02889	down
Isochlorogenic acid B	38343	30921	22266	6352.6	9	9	1.15896	-3.84474	down
Tricin O-saccharic acid	51407	67371	59334	220960	195670	176750	1.42415	1.73617	up
3-O-Feruloyl quinic acid glucoside*	17045	18211	17281	43867	34478	36986	1.4227	1.13437	up
5-O-Feruloyl quinic acid glucoside*	18807	18350	17677	46300	33149	32869	1.37674	1.03445	up
LysoPC 19:2(2n isomer)	31774	24522	41507	40044	67237	105630	1.08739	1.1223	up
LysoPC 19:2	17655	12440	17974	22866	44421	68194	1.18132	1.49491	up
β-D-Furanofructosyl-α-D-(3-mustard acyl)glucoside	17734	45307	34177	204400	202750	163890	1.37627	2.5543	up
Isoschaftoside	285480	41647	28793	23493	7253	9613.8	1.06763	-3.14056	down
Apigenin 7-rutinoside(Isorhoifolin)	2583.1	22773	8895	2744.9	9	9	1.11582	-3.6319	down
Syringaresinol-Hex	846860	1098900	1118100	446270	237790	274790	1.36164	-1.67597	down
Chrysoeriol-C-rhamnoside-O-rhamnoside	9644.3	12301	7215.5	9	9	9	1.44348	-10.0769	down
Disinapoyl hexoside	7501.3	12409	12000	83509	64771	66638	1.4196	2.75169	up
Apigenin 6,8-C-diglucoside	228820	49996	39918	30527	18987	12633	1.08222	-2.3586	down
5,7,4'-Trihydroxy-6-methoxyflavone-8-C-[β-D-glucosyl-(1-2)]-β-D-glucoside*	105890	105660	110420	10932	12754	9	1.02141	-3.76427	down
Tricin 4'-O-(β-guaiacylglyceryl)ether 7-O-glucoside	7591.9	29803	11798	9	9	9	1.43669	-10.8313	down
Narirutin 4'-glucoside	167190	185250	147940	51064	33305	29322	1.40557	-2.13791	down
β-D-(3-Mustard acyl)-fructosyl-α-D-(6-mustard acyl)glucoside	8875.3	11462	7141.9	38187	34924	33963	1.41912	1.9622	up
